# Supplementary material for: The problem with dichotomizing quality improvement measures
Source: BMC Anesthesiol. 2022 Sep 19;22:297. doi: 10.1186/s12871-022-01833-z (PMC9484068; doi:10.1186/s12871-022-01833-z)
Supplement: Supplementary file 1 — Additional file 1. [file 12871_2022_1833_MOESM1_ESM.xlsx]

## Sheet: Data for Figure 1A
Month and Year	Non-compliant Cases (Number)	Non-compliant Cases (%)
2019-07-01	3	0.03
2019-08-01	3	0.03
2019-09-01	3	0.03
2019-10-01	2	0.02
2019-11-01	2	0.02
2019-12-01	2	0.02
2020-01-01	3	0.03
2020-02-01	3	0.03
2020-03-01	3	0.03
2020-04-01	2	0.02
2020-05-01	2	0.02
2020-06-01	2	0.02
Average	2.5

## Sheet: Data for Figure 1B
Date of Non-compliant Case	Cases between Non-compliant Cases (Number)
2019-06-30
2019-07-14	66
2019-07-24	16
2019-07-31	18
2019-08-08	22
2019-08-16	32
2019-08-31	46
2019-09-14	48
2019-09-26	50
2019-09-30	2
2019-10-16	30
2019-10-31	70
2019-11-07	40
2019-11-30	60
2019-12-20	70
2019-12-31	30
2020-01-05	2
2020-01-18	50
2020-01-31	48
2020-02-12	46
2020-02-20	32
2020-02-29	22
2020-03-06	18
2020-03-10	16
2020-03-31	66
2020-04-05	30
2020-04-30	70
2020-05-13	40
2020-05-31	60
2020-06-20	70
2020-06-30	30
AVERAGE	40
